# Supplementary material for: Comparative Genetics of Seed Size Traits in Divergent Cereal Lineages Represented by Sorghum (Panicoidae) and Rice (Oryzoidae)
Source: G3 (Bethesda). 2015 Mar 31;5(6):1117–28. doi: 10.1534/g3.115.017590 (PMC4478542; doi:10.1534/g3.115.017590)
Supplement: Supporting Information [file supp_g3.115.017590_TableS1.xlsx]

## Sheet: S1(phenotype)
Taxa	2008 seed length (mm)	2008 seed width (mm)	2008 seed mass (mg)	2009 seed mass A (mg)	2009 seed mass B (mg)	2010 seed mass A (mg)	2010 seed mass B (mg)
PI597965	4.13	3.88	30	(null)	(null)	(null)	(null)
PI656113	3.5	3.25	17	(null)	(null)	16	(null)
PI656115	3.42	2.59	12	(null)	(null)	7	7
PI152651	3.93	3.49	25	29	32	20	27
PI276837	4.77	4.4	58	19	9	(null)	7
PI34911	3.7	3.7	30	(null)	(null)	7	(null)
PI48770	4.33	3.26	27	14	16	(null)	23
PI533750	3.81	3.34	23	22	18	23	19
PI533752	4.11	4.11	30	21	24	4	18
PI533754	3.67	3.06	20	(null)	(null)	15	(null)
PI533755	4.35	4.4	36	(null)	(null)	16	21
PI533757	3.44	3.41	24	(null)	(null)	(null)	(null)
PI533758	3.87	3.48	25	24	25	21	(null)
PI533759	4.03	3.94	29	14	10	22	(null)
PI533760	3.98	3.83	28	(null)	(null)	18	(null)
PI533761	5.06	4.39	45	32	27	35	(null)
PI533762	4.21	4.06	35	(null)	(null)	31	33
PI533766	3.69	3.13	20	(null)	(null)	16	(null)
PI533769	4.08	3.48	(null)	(null)	(null)	(null)	(null)
PI533776	4.42	3.94	33	7	12	26	31
PI533785	4.7	3.79	25	(null)	(null)	19	(null)
PI533788	3.82	3.59	21	9	6	9	9
PI533789	4.49	4.06	37	(null)	(null)	15	(null)
PI533792	4.22	3.58	27	(null)	(null)	(null)	(null)
PI533794	4.3	3.94	33	(null)	(null)	(null)	(null)
PI533799	4.47	4.17	34	(null)	(null)	25	17
PI533800	4.33	3.75	30	26	(null)	20	22
PI533807	4.21	3.89	26	(null)	(null)	5	5
PI533810	4.57	3.84	32	(null)	(null)	11	9
PI533814	3.98	3.46	26	14	15	(null)	(null)
PI533821	3.54	3.69	23	(null)	(null)	17	(null)
PI533822	4.58	4.11	29	(null)	(null)	(null)	(null)
PI533824	3.8	3.58	23	10	14	7	9
PI533831	4.32	3.64	28	8	7	(null)	(null)
PI533833	4.02	3.54	18	(null)	(null)	20	21
PI533838	4.13	4.22	31	(null)	(null)	27	23
PI533839	3.51	2.49	11	(null)	(null)	(null)	(null)
PI533841	3.73	3.43	19	(null)	(null)	(null)	(null)
PI533842	3.78	2.97	20	(null)	(null)	9	7
PI533843	3.51	3.03	20	11	16	(null)	19
PI533845	3.65	2.9	15	(null)	(null)	12	10
PI533852	4.44	3.9	27	8	6	5	9
PI533855	3.79	3.12	21	15	15	(null)	(null)
PI533856	3.72	2.78	19	(null)	(null)	(null)	(null)
PI533863	4.17	3.55	27	(null)	(null)	(null)	(null)
PI533866	4.12	3.43	25	27	21	22	(null)
PI533869	4.33	3.16	23	(null)	(null)	18	(null)
PI533871	4.64	3.58	28	21	13	25	23
PI533876	4.87	3.99	36	(null)	(null)	(null)	(null)
PI533877	4.62	3.79	31	24	23	29	27
PI533878	4.23	4.31	37	24	27	(null)	(null)
PI533882	4.61	4.49	33	(null)	(null)	(null)	(null)
PI533901	4.22	3.15	26	(null)	(null)	24	(null)
PI533902	3.94	2.91	18	10	6	9	6
PI533910	4.3	3.8	26	25	21	27	17
PI533911	4.15	4.09	31	25	24	(null)	24
PI533912	4.71	4.2	41	29	28	(null)	(null)
PI533913	4.17	2.93	16	(null)	(null)	(null)	(null)
PI533919	3.83	3.13	21	(null)	(null)	11	(null)
PI533924	3.81	2.85	19	4	10	10	(null)
PI533927	3.61	2.76	16	(null)	(null)	12	17
PI533936	3.66	2.94	19	11	14	(null)	11
PI533937	4.72	3.77	33	10	12	(null)	(null)
PI533938	4.48	3.87	24	(null)	(null)	(null)	(null)
PI533939	3.55	2.89	16	10	16	19	10
PI533940	3.46	3.29	21	(null)	(null)	20	(null)
PI533943	3.91	2.95	21	(null)	(null)	5	9
PI533948	4.21	3.22	24	13	9	22	(null)
PI533955	4.21	3.31	24	(null)	(null)	19	17
PI533956	4.16	2.69	15	(null)	(null)	15	13
PI533957	4.15	3.58	20	9	9	15	16
PI533961	3.68	3.42	19	16	16	(null)	23
PI533962	4.1	3.52	25	9	10	(null)	(null)
PI533964	4.07	4.05	32	(null)	(null)	(null)	(null)
PI533965	3.63	3.2	25	(null)	(null)	19	20
PI533967	4.05	3.97	31	23	24	(null)	(null)
PI533970	3.96	3.36	24	17	24	16	14
PI533972	4.34	3.8	24	11	(null)	7	(null)
PI533976	4.17	3.75	24	(null)	(null)	15	15
PI533979	3.83	3.56	23	13	11	16	18
PI533980	4.38	3.52	24	21	13	(null)	(null)
PI533985	4.2	3.64	24	(null)	(null)	24	(null)
PI533986	4.62	3.83	34	14	13	25	34
PI533987	5.08	4.22	39	33	38	33	35
PI533989	3.81	3.58	26	(null)	(null)	(null)	(null)
PI533991	4.25	3.64	28	20	23	(null)	(null)
PI533996	4.18	3.58	23	(null)	(null)	28	22
PI533997	4.18	3.32	24	(null)	(null)	21	15
PI533998	4.22	3.04	18	(null)	(null)	(null)	(null)
PI534009	4.12	3.95	25	19	12	8	8
PI534021	4.3	3.28	25	(null)	(null)	12	10
PI534028	4.34	3.45	26	15	8	17	17
PI534037	3.59	2.71	16	(null)	(null)	18	(null)
PI534053	4.6	3.85	32	29	(null)	21	18
PI534054	3.6	3.48	22	13	21	22	11
PI534063	5.78	4.14	39	31	26	(null)	(null)
PI534070	5.1	3.94	32	(null)	(null)	(null)	(null)
PI534075	4.6	3.99	36	20	12	(null)	(null)
PI534079	4.05	3.2	22	15	11	(null)	(null)
PI534088	5	4.67	49	(null)	(null)	(null)	(null)
PI534092	4.72	3.99	26	(null)	(null)	(null)	(null)
PI534096	3.89	2.6	15	21	18	(null)	16
PI534097	3.5	3.04	18	7	8	16	(null)
PI534099	3.88	3.49	19	(null)	(null)	19	17
PI534101	4.4	3.84	30	26	28	24	26
PI534104	4.22	3.45	21	24	12	(null)	(null)
PI534105	4.31	3.76	24	(null)	(null)	19	14
PI534108	3.66	3.18	19	(null)	(null)	15	(null)
PI534112	4.04	3.25	18	(null)	(null)	17	13
PI534114	4.22	3.51	21	8	8	16	(null)
PI534115	4.37	4.37	32	30	27	(null)	(null)
PI534116	4.13	2.76	20	12	13	13	(null)
PI534117	3.62	3.04	15	(null)	(null)	5	7
PI534123	3.57	2.68	14	12	10	(null)	(null)
PI534124	3.62	2.96	17	(null)	(null)	13	17
PI534127	4.4	3.16	22	(null)	(null)	13	(null)
PI534128	4.02	3.74	29	19	25	14	14
PI534132	4.4	3.76	31	11	11	14	(null)
PI534133	4.41	4.1	34	(null)	(null)	6	8
PI534135	4.17	4.15	27	6	8	(null)	(null)
PI534137	3.85	3.33	20	16	22	22	(null)
PI534138	4.17	3.14	21	13	16	20	18
PI534139	3.92	2.9	19	9	7	16	16
PI534144	3.87	3.25	18	(null)	(null)	15	(null)
PI534145	5.07	3.84	29	(null)	(null)	26	(null)
PI534148	4.4	4.09	33	(null)	(null)	15	(null)
PI534155	4.41	3.68	24	(null)	(null)	12	(null)
PI534157	4.9	4.53	41	(null)	(null)	8	(null)
PI534163	3.91	3.15	20	(null)	(null)	17	16
PI534167	4.61	3.89	28	20	16	16	(null)
PI540816	3.69	3.75	25	(null)	(null)	14	(null)
PI542718	4.95	3.9	34	13	21	8	11
PI548797	3.64	3.56	25	7	9	14	16
PI552856	4.51	3.85	31	25	23	17	19
PI552861	4.32	3.64	29	(null)	(null)	18	20
PI561071	3.8	3.88	24	(null)	(null)	(null)	(null)
PI561073	3.84	3.38	25	(null)	(null)	11	12
PI561472	4.1	3.45	28	12	10	(null)	(null)
PI564164	4.48	4.05	29	(null)	(null)	21	16
PI564165	4.43	4.1	33	(null)	(null)	14	16
PI576130	4.27	3.53	25	(null)	(null)	22	15
PI576332	3.89	3.16	19	8	9	15	13
PI576333	4.47	3.39	19	(null)	(null)	(null)	16
PI576339	4.36	3.45	26	14	24	(null)	18
PI576340	4.56	3.66	31	(null)	(null)	(null)	(null)
PI576345	4.36	3.7	30	12	10	17	4
PI576347	3.59	2.94	16	6	5	(null)	(null)
PI576348	3.83	2.62	14	(null)	(null)	9	7
PI576349	3.78	2.5	14	9	10	13	11
PI576350	4.12	2.83	16	(null)	(null)	(null)	(null)
PI576352	4.4	3.78	23	29	27	23	(null)
PI576359	3.89	3.14	20	15	15	9	7
PI576364	4.08	2.83	13	(null)	(null)	7	7
PI576366	3.55	2.96	16	10	14	108	6
PI576373	3.74	3.22	20	(null)	(null)	20	22
PI576375	3.92	3.9	31	21	20	4	3
PI576376	3.99	3.87	24	(null)	(null)	18	18
PI576380	4.85	4.76	42	30	11	4	3
PI576381	4.16	3.81	26	(null)	(null)	20	20
PI576385	4.43	3.82	28	27	22	(null)	(null)
PI576386	4.43	3.62	29	6	13	14	12
PI576387	4.02	3.71	23	11	12	21	18
PI576390	3.8	3.49	23	(null)	(null)	11	18
PI576391	3.64	2.52	17	(null)	(null)	14	13
PI576393	4.1	3.51	17	(null)	(null)	13	(null)
PI576394	3.75	2.95	18	(null)	(null)	(null)	(null)
PI576399	4.39	4.05	22	13	14	17	(null)
PI576401	4.42	4.67	39	(null)	(null)	(null)	(null)
PI576418	4.78	3.98	31	(null)	(null)	(null)	24
PI576422	3.74	3.22	21	11	21	21	20
PI576425	4.22	3.81	29	(null)	13	22	(null)
PI576426	4.53	4.05	31	18	15	12	(null)
PI576428	4.93	4.39	41	(null)	(null)	(null)	(null)
PI576435	3.75	3.23	17	(null)	(null)	13	10
PI576437	4.17	3.21	22	9	13	(null)	(null)
PI585291	4.28	4.04	35	17	14	(null)	27
PI585295	4.76	3.98	34	5	3	8	(null)
PI595699	3.94	3.7	21	(null)	(null)	8	14
PI595702	3.75	3.3	20	(null)	(null)	19	18
PI595714	4.18	3.74	24	29	31	19	24
PI595718	4.09	3.82	23	7	4	(null)	17
PI595720	4.01	3.78	30	15	14	(null)	(null)
PI595739	4.18	3.9	29	16	9	15	20
PI595740	4.02	3.62	25	21	8	(null)	(null)
PI595741	3.74	3.31	17	(null)	(null)	10	(null)
PI595743	4.92	3.88	29	23	18	8	24
PI595744	4.17	3.69	29	(null)	(null)	25	23
PI595745	4.72	4.35	25	(null)	(null)	22	(null)
PI597945	4.29	3.93	30	18	19	17	(null)
PI597946	3.77	3.27	18	(null)	(null)	14	12
PI597949	3.85	3.08	19	22	3	15	6
PI597950	3.64	3.05	20	12	8	6	6
PI597951	4.36	3.82	29	(null)	(null)	16	15
PI597952	3.99	3.56	19	(null)	(null)	11	12
PI597957	4.26	3.56	23	(null)	(null)	12	12
PI597960	3.64	3.95	25	(null)	(null)	(null)	(null)
PI597961	4.12	4.02	23	(null)	(null)	17	15
PI597964	4.38	4.3	43	21	24	(null)	(null)
PI597966	3.82	3.37	15	12	14	12	(null)
PI597967	5.15	4.43	35	21	(null)	(null)	(null)
PI597968	4.06	3.73	20	(null)	(null)	21	17
PI597971	4.14	3.59	20	(null)	(null)	17	(null)
PI597972	4.64	4.77	47	(null)	(null)	27	(null)
PI597973	4.45	4.27	39	15	14	(null)	(null)
PI597976	4.46	3.58	29	19	15	(null)	25
PI597980	4.58	4.18	26	(null)	(null)	18	(null)
PI597982	4.08	3.67	26	23	16	29	30
PI598069	4.62	3.15	24	12	11	42	175
PI598070	4.65	3.15	22	(null)	(null)	3	(null)
PI601816	4.7	4.54	45	(null)	(null)	37	16
PI607931	4.93	3.89	31	(null)	(null)	24	25
PI609456	3.45	2.61	12	12	11	6	7
PI613536	5.11	6.19	42	34	43	12	(null)
PI629034	4.34	3.71	27	19	18	(null)	(null)
PI629040	4.31	4.1	28	(null)	(null)	15	(null)
PI629059	4.02	3.9	28	15	13	(null)	(null)
PI641849	3.73	2.85	17	18	11	(null)	(null)
PI641874	4.11	3.71	27	9	10	14	11
PI642992	4.45	4.14	32	(null)	(null)	26	26
PI642998	4.35	2.83	19	(null)	(null)	(null)	(null)
PI651492	3.67	3.38	20	(null)	(null)	70	(null)
PI651496	3.94	2.76	19	(null)	(null)	19	18
PI653616	3.85	2.91	21	(null)	(null)	18	11
PI655970	4.26	3.45	29	29	21	(null)	(null)
PI655971	3.99	3.81	22	(null)	(null)	20	(null)
PI655972	3.76	3.39	23	12	11	20	19
PI655973	4.53	4.7	43	21	13	74	(null)
PI655974	4.32	3.5	25	11	10	(null)	(null)
PI655975	4.23	3.37	26	28	31	20	18
PI655976	4.14	3.15	23	7	6	(null)	(null)
PI655977	3.96	3.66	23	12	11	25	(null)
PI655978	4.3	4.06	30	(null)	(null)	(null)	20
PI655979	3.38	2.99	20	24	27	18	13
PI655980	3.96	2.73	17	14	16	19	24
PI655981	4.15	3.32	27	(null)	(null)	15	15
PI655982	4.21	3.18	24	16	14	20	20
PI655983	3.95	2.77	20	11	7	(null)	(null)
PI655985	3.53	2.94	16	(null)	(null)	(null)	(null)
PI655986	4.09	3.55	27	29	24	18	(null)
PI655987	3.55	3.15	34	14	12	19	23
PI655988	4.02	2.85	20	14	15	16	18
PI655989	4.06	3.51	29	30	30	25	24
PI655990	3.96	3.32	20	(null)	(null)	(null)	(null)
PI655991	4.56	3.83	28	(null)	(null)	18	(null)
PI655992	4.22	3.52	21	15	13	(null)	(null)
PI655993	3.65	3.65	29	(null)	(null)	23	23
PI655994	4.01	2.62	18	(null)	(null)	14	15
PI655995	4.01	2.41	23	13	10	13	125
PI655996	4.51	3.95	37	23	25	(null)	(null)
PI655997	4.39	4.22	31	13	4	23	24
PI655998	3.65	3.16	23	17	15	8	10
PI655999	4.13	2.39	14	9	9	12	10
PI656000	4.12	3.53	24	24	27	19	18
PI656001	4.48	3.8	30	(null)	(null)	17	14
PI656003	3.86	3.01	17	5	5	(null)	(null)
PI656004	4.72	4.21	38	(null)	(null)	(null)	(null)
PI656010	3.66	3.75	31	16	25	16	15
PI656011	4.05	3.53	27	11	2	14	(null)
PI656012	3.84	3.93	31	(null)	(null)	3	5
PI656013	4.47	3.74	29	15	13	15	(null)
PI656014	3.72	2.37	17	16	16	12	10
PI656015	4.39	4.36	43	(null)	(null)	33	27
PI656016	4.38	3.85	32	(null)	(null)	25	(null)
PI656017	4.56	4.38	38	6	3	13	(null)
PI656018	4.05	3.35	24	12	20	19	19
PI656019	4.33	3.75	28	25	23	(null)	(null)
PI656022	4.35	3.41	22	(null)	(null)	11	11
PI656023	3.65	3.26	23	27	29	12	20
PI656024	4.58	3.65	36	12	9	33	19
PI656025	4.44	3.95	26	(null)	(null)	24	23
PI656026	3.86	3.6	25	(null)	(null)	27	(null)
PI656027	4.67	4.34	38	(null)	(null)	(null)	(null)
PI656028	4.1	3.34	27	19	28	11	(null)
PI656029	4	3.79	42	12	(null)	11	10
PI656030	4.28	3.98	33	23	27	(null)	(null)
PI656031	3.75	3.27	25	25	21	25	26
PI656032	4.72	4.22	26	(null)	(null)	12	(null)
PI656033	4.72	4.22	38	30	29	13	16
PI656034	4.28	4.34	36	16	(null)	13	(null)
PI656035	3.89	3.61	26	(null)	(null)	19	19
PI656036	4.52	4.02	33	17	14	29	(null)
PI656037	4.29	4.26	39	(null)	(null)	10	5
PI656038	4.11	2.81	22	15	17	(null)	(null)
PI656041	4.71	4.17	39	48	45	14	4
PI656042	4.13	3.54	26	(null)	(null)	3	10
PI656043	4.93	4.06	38	(null)	(null)	27	8
PI656044	3.87	3.41	23	18	19	24	9
PI656046	3.81	3.29	20	(null)	(null)	16	13
PI656047	4.18	3.89	38	22	(null)	(null)	(null)
PI656048	3.81	3.27	16	17	21	16	16
PI656049	4.52	3.68	31	13	9	(null)	(null)
PI656050	4.07	3.53	28	(null)	(null)	(null)	(null)
PI656051	4.41	3.84	29	15	12	(null)	(null)
PI656052	3.86	3.61	24	(null)	(null)	17	(null)
PI656053	4.16	3.63	23	25	25	25	16
PI656055	4.27	3.61	27	16	17	16	15
PI656056	4.27	3.75	27	(null)	(null)	(null)	(null)
PI656058	4.46	3.47	30	16	16	19	(null)
PI656059	4.94	3.59	28	12	12	22	(null)
PI656062	3.91	3.27	21	(null)	(null)	(null)	(null)
PI656063	4.35	3.62	28	(null)	(null)	17	(null)
PI656064	4.27	4.21	32	10	8	6	6
PI656065	4.59	4.63	44	24	28	(null)	(null)
PI656066	4.95	5.08	60	(null)	(null)	(null)	(null)
PI656067	4.54	3.91	33	24	16	(null)	(null)
PI656068	4.22	3.48	24	25	11	14	11
PI656069	4.09	3.63	25	22	10	(null)	(null)
PI656070	4.27	3.79	30	(null)	(null)	(null)	3
PI656071	4.07	3.67	27	19	14	(null)	(null)
PI656072	4.46	4.05	32	(null)	(null)	(null)	(null)
PI656074	4.79	3.66	31	(null)	(null)	26	(null)
PI656075	4.06	3.67	30	(null)	(null)	13	17
PI656076	4.37	3.93	32	16	9	28	28
PI656077	4.56	3.38	28	(null)	(null)	20	18
PI656078	3.78	2.56	18	14	15	9	7
PI656079	4.3	3.7	25	(null)	(null)	(null)	(null)
PI656080	3.87	3.03	21	(null)	(null)	(null)	19
PI656081	3.33	2.55	14	(null)	13	14	13
PI656082	4.15	3.68	31	16	15	(null)	(null)
PI656083	4.57	4.37	44	15	31	32	29
PI656085	3.81	3.5	26	(null)	(null)	8	11
PI656086	4.27	3.98	40	26	24	26	30
PI656087	4.09	3.68	27	24	20	8	12
PI656088	3.49	3.47	25	16	8	12	10
PI656089	3.93	3.61	27	36	23	52	21
PI656090	4.46	3.48	24	17	141	25	25
PI656091	3.86	3.53	25	(null)	(null)	(null)	(null)
PI656092	4.32	4.01	28	16	16	13	(null)
PI656093	4.28	3.03	21	16	17	(null)	(null)
PI656094	4.39	3.89	29	(null)	(null)	23	21
PI656095	4.68	3.85	39	(null)	(null)	(null)	(null)
PI656096	4.54	4.34	37	11	39	(null)	(null)
PI656097	4.39	3.67	30	(null)	(null)	15	10
PI656099	4.57	3.68	36	(null)	(null)	(null)	(null)
PI656100	4.29	3.67	27	(null)	(null)	(null)	(null)
PI656101	4.23	4.23	37	16	15	34	27
PI656102	3.4	3.05	12	5	5	12	(null)
PI656103	4.01	3.47	28	(null)	(null)	5	6
PI656104	3.55	2.36	12	(null)	(null)	5	5
PI656105	3.76	2.97	15	(null)	(null)	15	15
PI656106	4.59	3.68	26	(null)	(null)	21	22
PI656107	4.53	4.28	37	18	25	16	(null)
PI656108	3.5	3.36	20	(null)	(null)	16	(null)
PI656109	3.05	2.92	12	9	8	14	13
PI656110	3.62	2.87	17	10	7	7	10
PI656111	3.56	3.25	20	(null)	(null)	10	12
PI656112	3.7	3.77	25	(null)	(null)	11	96
PI656114	3.67	10.72	27	(null)	(null)	16	(null)
PI656116	3.56	2.82	18	17	18	17	(null)
PI656117	4.84	4.37	39	23	9	(null)	(null)
PI656118	4.49	3.84	30	6	12	24	25
PI656119	4.36	4.03	38	(null)	(null)	34	28
PI656120	4.03	3.9	29	(null)	(null)	9	5
PI656121	4.24	3.23	25	12	12	(null)	(null)
