# Supplementary material for: Comparative Genetics of Seed Size Traits in Divergent Cereal Lineages Represented by Sorghum (Panicoidae) and Rice (Oryzoidae)
Source: G3 (Bethesda). 2015 Mar 31;5(6):1117–28. doi: 10.1534/g3.115.017590 (PMC4478542; doi:10.1534/g3.115.017590)
Supplement: Supporting Information [file supp_g3.115.017590_TableS2.xlsx]

## Sheet: S2 (sorghum QTL)
Chromosome	QTL name	Start (cM)	Stop (cM)	Start (bp)	Stop (bp)	Trait	LOD	PVE	Reference	Flanking marker		Cross centromere (bp)	Co-localize heterochromatin (bp)
chr1	Q.Feltus2006.SDWT.1-1	(null)	(null)	46755893	53606220	kernel weight,1000-seed weight	4.1	7.3	Feltus et al., 2006	SHO68-pSB062		(null)	19973285-49025337
chr1	Q.Srinivas2009.SDWT.1-1	(null)	(null)	9854142	13956931	100-seed weight	5.45	14.8	Srinivas et al., 2009	Dsenhsbm64-Xcup24		(null)	(null)
chr2	Q.Paterson1995.SDSZ.B-1	27.8	55.9	63103188	69866353	seed weight,seed size	(null)	(null)	Paterson et al., 1995	pSB077-pSB500		(null)	(null)
chr2	Q.Feltus2006.SDWT.2-1	(null)	(null)	70324460	72696563	kernel weight,1000-seed weight	3.3	4.8	Feltus et al., 2006	pSB077-pSB643x		(null)	(null)
chr3	Q.Feltus2006.SDWT.3-1	(null)	(null)	68961615	70209027	kernel weight,1000-seed weight	5.8	10.3	Feltus et al., 2006	pSB443c-pSB109		(null)	(null)
chr3	Q.Paterson1995.SDSZ.A-1	135	155.5	68961615	73794648	seed weight,seed size	(null)	(null)	Paterson et al., 1995	pSB443c-pSB243		(null)	(null)
chr4	Q.Paterson1995.SDSZ.F-1	45	106.4	6078018	57493137	seed weight,seed size	(null)	(null)	Paterson et al., 1995	pSB201-cdo78b		28907576-29407576	10934091-51025759
chr6	Q.Srinivas2009.SDWT.6-1	(null)	(null)	1	49285588	100-seed weight	2.8	7	Srinivas et al., 2009	GlumeT- Xtxp145		20888907-21388907	3623813-44693689
chr6	Q.Feltus2006.SDWT.6-2	(null)	(null)	32246348	38005075	kernel weight,1000-seed weight	6.7	10.1	Feltus et al., 2006	pSB521a-pSB428a		(null)	(null)
chr7	Q.Feltus2006.SDWT.7-1	(null)	(null)	50975745	56915914	kernel weight,1000-seed weight	3.8	6.9	Feltus et al., 2006	pSB637a-pSB164		(null)	(null)
chr9	Q.Brown2006.SDWT.LG9-1	2	25	24303	4242867	100-seed weight,seed weight	(null)	(null)	Brown et al., 2006	Xtxp289-cdo580		(null)	(null)
chr9	Q.Brown2006.SDWT.LG9-2	68	85	5164078	48940976	seed weight	(null)	(null)	Brown et al., 2006	Xtxp67-Xtxp10		28959270-29459270	7910844-47465063
chr10	Q.Feltus2006.SDWT.10-1	(null)	(null)	17398242	59610560	grain weight	4.2	14.3	Feltus et al., 2006	Xtxs1106-Xbnl5.04		29938934-30438934	9660459-50717409
**The coordinates of centromeres and heterochromatin are listed if they co-localize with the QTL intervals.
