# Supplementary material for: Comparative Genetics of Seed Size Traits in Divergent Cereal Lineages Represented by Sorghum (Panicoidae) and Rice (Oryzoidae)
Source: G3 (Bethesda). 2015 Mar 31;5(6):1117–28. doi: 10.1534/g3.115.017590 (PMC4478542; doi:10.1534/g3.115.017590)
Supplement: Supporting Information [file supp_g3.115.017590_TableS3.xlsx]

## Sheet: S3 (hotspots)
Hotspot code	Chromosome	Start (bp)	Stop (bp)	Trait name	Significant SNP (the lowest P)	Alleles	Minor allele frequency	The lowest P value (CMLM)	Cross centromere (bp)	Co-localize heterochromatin (bp)
4.1*	4	18662635	44312050	seed mass (2008)	35308050	G/T	0.122	1.527e-06	28907576-29407576	10934091-51025759
6.1*	6	61050659	61358789	seed mass (2008)	61104416	G/T	0.0751	1.894e-07	(null)	(null)
6.2*	6	61050659	61118865	seed length (2008)	61104117	C/T	0.0989	1.265e-06	(null)	(null)
7.3*	7	55355054	60278188	seed length (2008)	58953828	T/C	0.311	7.71e-06	(null)	(null)
10.1*	10	18192676	43555136	seed length (2008)	40270546	C/T	0.349	2.501e-06	29938934-30438934	9660459-50717409
9.1*	9	526753	592223	seed width (2008)	561005	T/C	0.0353	1.173e-06	(null)	(null)
9.2*	9	14473741	39724947	seed width (2008)	17748299	C/T	0.0339	5.006e-07	28959270-29459270	7910844-47465063
6.4*	6	2129372	5985416	seed mass (2010)	4430065	T/G	0.0402	4.86e-07	(null)	(null)
6.5*	6	28132904	38495989	seed mass (2010)	32259770	C/T	0.0536	3.512e-07	(null)	3623813-44693689
6.6*	6	38677106	42235241	seed mass (2010)	39193057	G/C	0.0307	1.254e-06	(null)	3623813-44693689
	**The coordinates of centromeres and heterochromatin are listed if they co-localize with the hotpspots.
