# Supplementary material for: Comparative Genetics of Seed Size Traits in Divergent Cereal Lineages Represented by Sorghum (Panicoidae) and Rice (Oryzoidae)
Source: G3 (Bethesda). 2015 Mar 31;5(6):1117–28. doi: 10.1534/g3.115.017590 (PMC4478542; doi:10.1534/g3.115.017590)
Supplement: Supporting Information [file supp_g3.115.017590_TableS4.xlsx]

## Sheet: S4 (Rice and Maize genes)
Gene short name	Species	Alternative Gene ID	Gene full name	Effect	Function	PVE	Reference
SRS1/DEP2	rice	LOC_Os07g42410	small and round seed 1	seed size, seed shape	novel protein w/o any functional domains	(null)	Abe et al., 2010
srs3	rice	LOC_Os05g06280	(null)	seed size, seed shape	kinesin 13 protein	(null)	Kitagawa et al., 2010
FLO2	rice	LOC_Os04g55230	FLOURY ENDOSPERM2	Grain Size and Starch Quality	novel conserved gene family in plants	(null)	She et al., 2010
qSW5/GW5	rice	LOC_Os05g09520	QTL for seed width on chromosome 5	grain yield per plant, plant cell size, grain width	An increase in cell number in the outer glume of the rice flower	38.5	Shomura et al., 2008
GW2	rice	LOC_Os02g14720	(null)	seed width,seed weight	RING type E3 ubiquitin ligase	(null)	Song et al., 2007
GIF1	rice	LOC_Os04g33740	GRAIN INCOMPLETE FILLING 1	seed weight	a putative invertase with conserved motifs and a cysteine catalytic site, sharing high sequence similarity with the known maize Mn1 (ref. 13) and tomato LIN5 (ref. 14) invertases	(null)	Wang et al., 2008
GS5	rice	LOC_Os05g06660	(null)	grain size, gain weight, grain width	putative serine carboxypeptidase and functions as a positive regulator of grain size, such that higher expression of GS5 is correlated with larger grain size	17.8	Li et al., 2011
GW8	rice	LOC_Os08g41940	(null)	grain weight	Similar to Squamosa-promoter binding-like protein 3	(null)	Wang et al., 2012
GS3	rice	Location (chr3:16728345-16737857)	(null)	grain length	putative PEBP-like domain, a transmembrane region, a putative TNFR/NGFR family cysteine-rich domain and a VWFC module	83.4	Fan et al., 2006 & Takano-Kai et al., 2009 & Mao et al., 2010
qGL3	rice	LOC_Os03g44500	(null)	grain length, grain shape	encodes a putative protein phosphatase with Kelch-like repeat domain (OsPPKL1)	(null)	Qi et al., 2012 & Zhang et al., 2012
mn1	maize	GRMZM2G119689	miniature1	grain size	cell wall intertase	(null)	Gupta et al., 2006
Sh2	maize	GRMZM2G429899	shrunken2	seed weight	large subunit of the heterotetrameric starch synthetic enzyme adenosine diphosphoglucose pyrophosphorylase	18	GIROUX et al., 1996
gln1-4/gln5	maize	GRMZM2G036464	(null)	kernel size	Gln synthetase isoform that is involved in the reassimilation of ammonium released during the remobilization of leaf proteins	(null)	Martin et al., 2006
