# Supplementary material for: Comparative Genetics of Seed Size Traits in Divergent Cereal Lineages Represented by Sorghum (Panicoidae) and Rice (Oryzoidae)
Source: G3 (Bethesda). 2015 Mar 31;5(6):1117–28. doi: 10.1534/g3.115.017590 (PMC4478542; doi:10.1534/g3.115.017590)
Supplement: Supporting Information [file supp_g3.115.017590_TableS5.xlsx]

## Sheet: S5 (Rice QTL)
Chromosome	QTL name	Start (bp)	Stop (bp)	Trait	LOD	PVE	Reference	Flanking marker
chr1	QKw1	41968937	42860235	1000 kernel weight	3.46	8.1	Li et al., 1997	RG236-RG381
chr5	QKw5	6132828	18939646	1000 kernel weight	5.1	16.3	Li et al., 1997	RG182-RG13
chr2	gl2	10222320	19342148	grain length	3.71	12.7	Rabiei et al., 2004	RM438-RM341
chr2	gs2	20404556	25871437	grain shape	6.22	15	Rabiei et al., 2004	RM475-RM263
chr3	qGL	13934879	17715050	grain length	53.4	72.2	Bai et al., 2010	RM6080-RM156
chr5	gl5	3876464	7807889	grain length	3.61	13.5	Rabiei et al., 2004	RM437-RM289
chr5	gs5	3876464	7807889	grain shape	6.03	14.5	Rabiei et al., 2004	RM437-RM289
chr5	gb5	3876464	7807889	grain width	6.2	14.9	Rabiei et al., 2004	RM437-RM289
chr6	gb6	9863308	19500421	grain width	4.43	10.5	Rabiei et al., 2004	RM527-RM3
chr8	gs8b	24273349	28443022	grain shape	8.58	20.5	Rabiei et al., 2004	RM256-RM230
chr8	gb8	24273349	28443022	grain width	8.48	20	Rabiei et al., 2004	RM256-RM230
chr9	gb9	15663717	20175217	grain width	3.79	9.5	Rabiei et al., 2004	RM434-RM201
chr7	qGL7-2	24569080	24936832	seed length, grain shape	40	73	Shao et al., 2010	Indel1-RM21945
chr1	gw1.1	40167883	41542240	grain weight	5.82	8	Thomson et al., 2003	RM104-RG331
chr8	gw8.1	21523421	21829999	grain weight, grain size	24.08	39	Xie et al., 2006	RM23201.CNR151-RM30000.CNR99
chr7	tgw7.1	19584062	22351743	1000-grain weight	3.11	9	Zhao et al., 2010	RM560-RM455
chr9	tgw9.1	12550208	15663602	1000-grain weight	4.47	15	Zhao et al., 2010	RM105-RM434
