# Supplementary material for: Comparative Genetics of Seed Size Traits in Divergent Cereal Lineages Represented by Sorghum (Panicoidae) and Rice (Oryzoidae)
Source: G3 (Bethesda). 2015 Mar 31;5(6):1117–28. doi: 10.1534/g3.115.017590 (PMC4478542; doi:10.1534/g3.115.017590)
Supplement: Supporting Information [file supp_g3.115.017590_TableS6.xlsx]

## Sheet: S6 (Reseq summary)
Chromosome	Peak of association (GBS)	Peak feature (GBS)	Reseq gene	Gene start	Gene stop	Annotation	Forward primer (1)	Reverse Primer (1)	Forward primer (2)	Reverse Primer (2)
4	35308050	Intergenic	Sb04g015420	35207752	35211222	similar to Putative uncharacterized protein	AGTACTCGCCGATCCCATAC	AAATAAAGCCGCCGACAGTA	TGCCATCTAGTAGGCAATCG	CCTTTCTTTGGCATGAGGAA
4	35308050	Intergenic	Sb04g015650	36435769	36437678	Predicted protein	ATATCAGGCCACCAACGAAG	AACCGTACCGCATCTCTTGT
10	40270546	Intergenic	Sb10g018720	40087709	40096277	similar to Putative fiber protein Fb34	GGCTATGGTGTTGGTGCTTT	CATAACCAGTCATGCCAACG
10	40270546	Intergenic	Sb10g018920	40584355	40586470	Predicted protein	CAAGGTCCTCCAGATGTTGAC	AGCTGTAGCGTTTGGCTAGG
7	58953828	Intergenic	Sb07g023940	58952091	58952939	similar to Expansin-A32 precursor	GCGTCTCCTGGTGTCGTC	CGCCGACTACTGCTCGTT	GAGCACTTCGACCTGTCCAT	AAGTTCTTGGACGCCTGGTA
7	58953828	Intergenic	Sb07g023950	58954069	58956745	similar to Superoxide dismutase [Cu-Zn], chloroplast precursor	TAAACGCGAGCCCACCTTAT	CCGAAGCTAGCCTGTACTCG	GGTAAGGCCTGTAGCAACCA	TCATGGCCACCTAAACACAA
6	61104416	Intergenic	Sb06g033056	61102073	61101453	Putative uncharacterized protein	TCTGGCAGTCAATTGAGACG	ATACCGTGCCAGACTTCCAG	CCGTGTGGAGTGGGTGTAGT	GCCACGCAAGGCTTAGTTAC
6	61104416	Intergenic	Sb06g033060	61108141	61110249	similar to H0801D08.10 protein	GTTCTTGGGGAGGAAGAACC	AGCTCCTGTTCCTGTTTTGC	CCAGATGTGGGTGTGATGAG	AGACGTACCCGATGAGGATG
