# Supplementary material for: Comparative Genetics of Seed Size Traits in Divergent Cereal Lineages Represented by Sorghum (Panicoidae) and Rice (Oryzoidae)
Source: G3 (Bethesda). 2015 Mar 31;5(6):1117–28. doi: 10.1534/g3.115.017590 (PMC4478542; doi:10.1534/g3.115.017590)
Supplement: Supporting Information [file supp_g3.115.017590_TableS7.xlsx]

## Sheet: S7 (Association for reseq)
SNP site	Gene identifier	Chromosome	Exon|Intron	Syn|Non-Syn	Association trait	P value	Alleles	MAF	Gene annotation
35209945	Sb04g015420	Chr4	Intron	N/A	2009 seed mass	9.34e-05	G/T	0.096	similar to Putative uncharacterized protein
35208341	Sb04g015420	Chr4	Intron	N/A	2009 seed mass	5.32e-05	G/A	0.19	similar to Putative uncharacterized protein
61108855	Sb06g033060	Chr6	Exon	Syn	2010 seed mass	4.65e-07	T/G	0.05	similar to H0801D08.10 protein
61108872	Sb06g033060	Chr6	Exon	Non-Syn	2010 seed mass	5.19e-08	T/C	0.057	similar to H0801D08.10 protein
58954981	Sb07g023950	Chr7	Intron	N/A	2008 seed width	5.28e-07	T/G	0.014	similar to Superoxide dismutase [Cu-Zn], chloroplast precursor
40095764	Sb10g018720	Chr10	Exon	Non-Syn	2008 seed mass & 2008 seed width	1.57E-06 & 9.6E-06	G/A	0.2	similar to Putative fiber protein Fb34
Syn: synonymous; Non-Syn: non-synonymous
